# Supplementary material for: Molecular requirements for the inter-subunit interaction and kinetochore recruitment of SKAP and Astrin
Source: Nat Commun. 2016 Apr 20;7:11407. doi: 10.1038/ncomms11407 (PMC4843017; doi:10.1038/ncomms11407)
Supplement: Supplementary Data 1 — Excel datasheet containing list of cross-links between microtubules and SKAP obtained in the presence of the cross-linker BS2G [file ncomms11407-s2.xlsx]

## Sheet: Sheet1
Supplementary Dataset 1
Cross-links between microtubules and SKAP135-225 in presence of BS2G
Summary of intermolecular cross-links
Cross-linked peptides	Protein 1	Protein 2	Aa pos 1	Aa pos 2	Mz	z	Error_rel [ppm]	nseen	TIC	ID score
LDHKFDLMYAK-KGYKPLSK-a4-b1	α-Tubulin	SKAP	394	161	599.823	4	0.2	4	0.39	37.79
LSVDYGKK-GYKPLSK-a7-b3	α-Tubulin	SKAP	163	164	450	4	-1.8	4	0.61	36.77
LDHKFDLMYAK-ITKLR-a4-b3	α-Tubulin	SKAP	394	140	527.29	4	-2.5	3	0.56	36.6
HGKYMACCLLYR-ITKLR-a3-b3	α-Tubulin	SKAP	311	140	575.049	4	0.7	2	0.53	36.5
DVNAAIATIKTK-ITKLR-a10-b3	α-Tubulin	SKAP	336	140	657.393	3	-1.5	4	0.62	35.93
FDLMYAKR-ITKLR-a7-b3	α-Tubulin	SKAP	401	140	443	4	-1.9	2	0.6	35.62
FDLMYAKR-KGYKPLSK-a7-b4	α-Tubulin	SKAP	401	164	515.532	4	-0.4	1	0.61	35.39
GDVVPKDVNAAIATIK-ITKLR-a6-b3	α-Tubulin	SKAP	326	140	584.845	4	-0.1	4	0.56	34.19
FDLMYAKR-KGYKPLSK-a7-b1	α-Tubulin	SKAP	401	161	515.532	4	0.1	2	0.5	30.76
LSVDYGKK-SEEELKDK-a7-b6	α-Tubulin	SKAP	163	176	496.254	4	-1.9	2	0.25	30.1
QLFHPEQLITGKEDAANNYAR-ITKLR-a12-b3	α-Tubulin	SKAP	96	140	628.935	5	-2	1	0.3	29.71
GYKPLSKQK-LSVDYGKK-a7-b7	SKAP	α-Tubulin	168	163	514.039	4	-0.1	1	0.58	29.61
LDHKFDLMYAK-QKSEEELK-a4-b2	α-Tubulin	SKAP	394	170	617.312	4	0.2	1	0.24	29.4
ENGQMKATDTATRR-HGKYMACCLLYR-a6-b3	SKAP	α-Tubulin	149	311	649.908	5	1	4	0.39	28.41
ENGQMKATDTATR-HGKYMACCLLYR-a6-b3	SKAP	α-Tubulin	149	311	773.108	4	0.4	2	0.38	27.98
ENGQMKATDTATR-DVNAAIATIKTK-a6-b10	SKAP	α-Tubulin	149	336	921.473	3	1.8	2	0.3	27.16
Summary of intramolecular cross-links
Cross-linked peptides	Protein 1	Protein 2	Aa pos 1	Aa pos 2	Mz	z	Error_rel [ppm]	nseen	TIC	ID score
VELLEKFR-ITKLR-a6-b3	SKAP	SKAP	212	140	440.518	4	0.1	8	0.65	42.41
GYKPLSK-ITKLRR-a3-b3	SKAP	SKAP	164	140	419.257	4	-0.7	6	0.6	42.28
KGYKPLSK-ITKLR-a4-b3	SKAP	SKAP	164	140	412.255	4	-1.7	6	0.47	41.08
DLTQKVELLEK-VELLEKFR-a5-b6	SKAP	SKAP	206	212	815.461	3	1.2	10	0.6	41.08
QKSEEELK-GYKPLSK-a2-b3	SKAP	SKAP	170	164	470.252	4	-1.2	3	0.44	41.03
GYKPLSKQK-KGYKPLSK-a7-b1	SKAP	SKAP	168	161	413.643	5	-0.3	5	0.44	40.62
DKNQLLEAVNK-VELLEKFR-a2-b6	SKAP	SKAP	178	212	800.775	3	-2.4	4	0.56	40.59
GYKPLSKQK-GYKPLSK-a7-b3	SKAP	SKAP	168	164	484.778	4	-1.1	2	0.51	40.51
GYKPLSK-ITKLR-a3-b3	SKAP	SKAP	164	140	506.641	3	0.9	2	0.54	40.42
GYKPLSKQK-SEEELKDK-a7-b6	SKAP	SKAP	168	176	707.708	3	-0.1	14	0.56	40.42
KGYKPLSK-SEEELKDK-a1-b6	SKAP	SKAP	161	176	499.018	4	0	7	0.73	40.36
SEEELKDK-ITKLR-a6-b3	SKAP	SKAP	176	140	568.313	3	0	4	0.7	40.35
KGYKPLSK-GYKPLSK-a1-b3	SKAP	SKAP	161	164	452.764	4	-0.9	5	0.57	40.35
VELLEKFR-GYKPLSK-a6-b3	SKAP	SKAP	212	164	481.025	4	-2.4	5	0.66	40.16
KGYKPLSK-ITKLR-a1-b3	SKAP	SKAP	161	140	412.256	4	-1	6	0.67	39.98
DKNQLLEAVNK-QKSEEELK-a2-b2	SKAP	SKAP	178	170	590.061	4	0	8	0.55	39.95
DLTQKVELLEK-ITKLR-a5-b3	SKAP	SKAP	206	140	681.068	3	-1.8	5	0.53	39.58
RENGQMKATDTATR-SEEELKDK-a7-b6	SKAP	SKAP	149	176	663.571	4	1.6	8	0.53	39.48
QLHQKLTETQGELK-DKNQLLEAVNK-a5-b2	SKAP	SKAP	192	178	755.657	4	-1.1	7	0.51	39.19
KGYKPLSK-SEEELKDK-a4-b6	SKAP	SKAP	164	176	665.021	3	-0.9	14	0.4	39.06
ENGQMKATDTATR-SEEELKDK-a6-b6	SKAP	SKAP	149	176	832.392	3	0.7	7	0.42	38.57
GYKPLSKQK-ITKLR-a7-b3	SKAP	SKAP	168	140	444.27	4	-0.5	2	0.57	38.47
ENGQMKATDTATR-ITKLR-a6-b3	SKAP	SKAP	149	140	716.708	3	-0.1	13	0.45	38.43
QKSEEELK-ITKLR-a2-b3	SKAP	SKAP	170	140	429.745	4	0.3	4	0.35	38.21
SEEELKDK-GYKPLSK-a6-b3	SKAP	SKAP	176	164	466.994	4	-0.2	4	0.55	38.02
ENGQMKATDTATR-VELLEKFR-a6-b6	SKAP	SKAP	149	212	851.098	3	-1.4	8	0.42	37.65
QKSEEELK-SEEELKDK-a2-b6	SKAP	SKAP	170	176	516.507	4	0.3	9	0.39	37.56
DLTQKVELLEK-DNCLAILESKG-a5-b10	SKAP	SKAP	206	224	877.459	3	0.5	2	0.53	37.12
RENGQMKATDTATR-GYKPLSK-a7-b3	SKAP	SKAP	149	164	617.316	4	0.1	13	0.44	37.02
DKNQLLEAVNK-ITKLR-a2-b3	SKAP	SKAP	178	140	666.384	3	-1.9	8	0.45	36.73
DNCLAILESKG-ITKLR-a10-b3	SKAP	SKAP	224	140	649.018	3	-2	2	0.58	36.71
KGYKPLSK-QKSEEELK-a1-b2	SKAP	SKAP	161	170	402.023	5	0.4	19	0.32	36.68
LTETQGELKDLTQK-ITKLRR-a9-b3	SKAP	SKAP	201	140	622.106	4	-0.1	9	0.53	36.65
HGKYMACCLLYR-LSVDYGKK-a3-b7	α-Tubulin	α-Tubulin	311	163	644.817	4	-1.4	1	0.52	36.4
RENGQMKATDTATR-KGYKPLSK-a7-b1	SKAP	SKAP	149	161	519.673	5	-1	4	0.55	36.39
DKNQLLEAVNK-GYKPLSK-a2-b3	SKAP	SKAP	178	164	720.393	3	-3.3	7	0.56	36.37
DKNQLLEAVNK-SEEELKDK-a2-b6	SKAP	SKAP	178	176	782.068	3	0.4	7	0.48	36.36
QKSEEELK-VELLEKFR-a2-b6	SKAP	SKAP	170	212	707.048	3	-0.5	5	0.26	36.3
LTETQGELKDLTQK-DKNQLLEAVNK-a9-b2	SKAP	SKAP	201	178	990.862	3	2	3	0.46	36.23
DKNQLLEAVNK-KGYKPLSK-a2-b1	SKAP	SKAP	178	161	763.094	3	-0.3	2	0.48	36.2
ENGQMKATDTATR-GYKPLSKQK-a6-b7	SKAP	SKAP	149	168	856.104	3	0.9	5	0.42	36.02
SEEELKDK-ITKLRR-a6-b3	SKAP	SKAP	176	140	465.511	4	-1.8	5	0.62	35.94
RENGQMKATDTATR-VELLEKFR-a7-b6	SKAP	SKAP	149	212	677.601	4	-1.5	4	0.58	35.87
GYKPLSKQK-QKSEEELK-a7-b2	SKAP	SKAP	168	170	534.291	4	0	5	0.3	35.8
QKSEEELKDK-KGYKPLSK-a8-b4	SKAP	SKAP	176	164	450.646	5	-1.2	5	0.47	35.76
KGYKPLSK-ITKLRR-a1-b3	SKAP	SKAP	161	140	451.281	4	0.2	4	0.39	35.52
KGYKPLSK-QKSEEELK-a4-b2	SKAP	SKAP	164	170	502.276	4	0.1	7	0.32	35.47
DKNQLLEAVNK-KGYKPLSK-a2-b4	SKAP	SKAP	178	164	763.095	3	1	11	0.44	35.39
LTETQGELKDLTQK-ITKLR-a9-b3	SKAP	SKAP	201	140	583.081	4	0.6	7	0.43	35.31
DKNQLLEAVNK-ITKLRR-a2-b3	SKAP	SKAP	178	140	539.067	4	2	14	0.55	35.29
NQLLEAVNKQLHQK-SEEELKDK-a9-b6	SKAP	SKAP	187	176	684.611	4	-0.5	4	0.57	35.19
QLHQKLTETQGELK-GYKPLSK-a5-b3	SKAP	SKAP	192	164	635.85	4	1	2	0.33	35.14
DLTQKVELLEKFR-DLTQKVELLEK-a11-b5	SKAP	SKAP	212	206	758.175	4	-0.6	3	0.44	35.08
QLHQKLTETQGELK-ITKLR-a5-b3	SKAP	SKAP	192	140	595.34	4	-1.8	4	0.3	35.06
NQLLEAVNKQLHQK-QKSEEELK-a9-b2	SKAP	SKAP	187	170	687.869	4	-0.2	5	0.4	35.06
ENGQMKATDTATRR-SEEELKDK-a6-b6	SKAP	SKAP	149	176	884.425	3	0.6	15	0.32	34.93
LTETQGELKDLTQK-NQLLEAVNKQLHQK-a9-b9	SKAP	SKAP	201	187	841.204	4	-1.6	4	0.39	34.85
QLHQKLTETQGELK-KGYKPLSK-a5-b1	SKAP	SKAP	192	161	534.501	5	2.8	9	0.4	34.83
LTETQGELKDLTQK-QLHQKLTETQGELK-a9-b5	SKAP	SKAP	201	192	671.16	5	0.9	8	0.42	34.65
LTETQGELKDLTQK-VELLEKFR-a9-b6	SKAP	SKAP	201	212	683.873	4	-0.7	4	0.43	34.59
DLTQKVELLEKFR-DNCLAILESKG-a11-b10	SKAP	SKAP	212	224	734.14	4	2	12	0.37	34.44
FRDNCLAILESKG-ITKLR-a12-b3	SKAP	SKAP	224	140	562.808	4	-1.2	8	0.6	34.37
ENGQMKATDTATR-DKNQLLEAVNK-a6-b2	SKAP	SKAP	149	178	930.463	3	-0.6	5	0.45	34.37
ENGQMKATDTATR-KGYKPLSK-a6-b4	SKAP	SKAP	149	164	813.417	3	-0.3	1	0.38	34.34
ENGQMKATDTATRR-GYKPLSK-a6-b3	SKAP	SKAP	149	164	494.055	5	0.7	11	0.44	34.26
DLTQKVELLEKFR-FRDNCLAILESKG-a11-b12	SKAP	SKAP	212	224	648.147	5	1.1	6	0.55	34.04
QLHQKLTETQGELK-DLTQKVELLEK-a5-b5	SKAP	SKAP	192	206	766.67	4	0	5	0.4	34.02
FRDNCLAILESKG-VELLEKFR-a12-b6	SKAP	SKAP	224	212	663.605	4	3.1	5	0.52	33.97
RENGQMKATDTATR-DKNQLLEAVNK-a7-b2	SKAP	SKAP	149	178	982.496	3	-0.8	12	0.45	33.69
QLHQKLTETQGELK-SEEELKDK-a5-b6	SKAP	SKAP	192	176	682.104	4	1.1	5	0.32	33.52
LTETQGELKDLTQK-KGYKPLSK-a9-b4	SKAP	SKAP	201	164	655.613	4	1.3	3	0.44	33.43
RENGQMKATDTATR-DLTQKVELLEK-a7-b5	SKAP	SKAP	149	206	748.136	4	-1.3	3	0.38	33.43
QLHQKLTETQGELK-VELLEKFR-a5-b6	SKAP	SKAP	192	212	557.11	5	0.9	8	0.38	33.4
DNCLAILESKG-VELLEKFR-a10-b6	SKAP	SKAP	224	212	587.809	4	-1.4	43	0.54	33.32
LTETQGELKDLTQK-KGYKPLSK-a9-b1	SKAP	SKAP	201	161	524.691	5	0	6	0.53	33.28
LTETQGELKDLTQK-GYKPLSKQK-a9-b7	SKAP	SKAP	201	168	687.627	4	1.1	3	0.44	32.98
VELLEKFR-ITKLRR-a6-b3	SKAP	SKAP	212	140	639.056	3	1.5	5	0.29	32.97
QLHQKLTETQGELK-ITKLRR-a5-b3	SKAP	SKAP	192	140	507.694	5	-1.2	10	0.5	32.81
ENGQMKATDTATR-DNCLAILESKG-a6-b10	SKAP	SKAP	149	224	913.097	3	-0.3	2	0.34	32.75
NQLLEAVNKQLHQK-VELLEKFR-a9-b6	SKAP	SKAP	187	212	698.642	4	-0.3	1	0.5	32.66
ENGQMKATDTATR-QKSEEELK-a6-b2	SKAP	SKAP	149	170	836.736	3	1.6	9	0.29	32.34
DKNQLLEAVNK-DNCLAILESKG-a2-b10	SKAP	SKAP	178	224	862.773	3	-2.1	4	0.47	32.33
LTETQGELKDLTQK-GYKPLSK-a9-b3	SKAP	SKAP	201	164	623.588	4	-0.4	5	0.49	32.24
ENGQMKATDTATRR-DKNQLLEAVNK-a6-b2	SKAP	SKAP	149	178	737.125	4	0.2	5	0.5	32.1
ENGQMKATDTATRR-ITKLR-a6-b3	SKAP	SKAP	149	140	461.648	5	-0.1	12	0.38	31.82
ENGQMKATDTATR-KGYKPLSK-a6-b1	SKAP	SKAP	149	161	488.453	5	-0.4	11	0.42	31.63
DNCLAILESKG-SEEELKDK-a10-b6	SKAP	SKAP	224	176	764.702	3	-0.2	2	0.49	31.2
ENGQMKATDTATR-GYKPLSK-a6-b3	SKAP	SKAP	149	164	578.291	4	-0.1	4	0.33	30.99
DKNQLLEAVNK-GYKPLSKQK-a2-b7	SKAP	SKAP	178	168	604.587	4	0.6	4	0.57	30.93
LTETQGELKDLTQK-DNCLAILESKG-a9-b10	SKAP	SKAP	201	224	973.494	3	-0.6	2	0.36	30.9
FRDNCLAILESKG-GYKPLSK-a12-b3	SKAP	SKAP	224	164	804.085	3	-2.2	3	0.33	30.88
KGYKPLSKQK-SEEELKDK-a8-b6	SKAP	SKAP	168	176	750.406	3	0.2	1	0.4	30.85
FRDNCLAILESKG-DKNQLLEAVNK-a12-b2	SKAP	SKAP	224	178	723.125	4	-0.9	4	0.4	30.73
KGYKPLSKQK-KGYKPLSK-a8-b1	SKAP	SKAP	168	161	439.262	5	-1.6	1	0.41	30.72
NQLLEAVNKQLHQK-KGYKPLSK-a9-b1	SKAP	SKAP	187	161	893.504	3	-1.3	2	0.35	30.66
ENGQMKATDTATR-KGYKPLSKQK-a6-b8	SKAP	SKAP	149	168	674.354	4	1.1	2	0.38	30.59
QLHQKLTETQGELK-FRDNCLAILESKG-a5-b12	SKAP	SKAP	192	224	654.943	5	1.4	9	0.4	30.56
ENGQMKATDTATRR-KGYKPLSK-a6-b1	SKAP	SKAP	149	161	519.674	5	0.3	6	0.48	30.53
FRDNCLAILESKG-SEEELKDK-a12-b6	SKAP	SKAP	224	176	865.76	3	0.9	4	0.35	30.4
RENGQMKATDTATR-ITKLR-a7-b3	SKAP	SKAP	149	140	461.648	5	-0.7	8	0.35	30.36
GDVVPKDVNAAIATIK-LDHKFDLMYAK-a6-b4	α-Tubulin	α-Tubulin	326	394	772.412	4	-0.3	2	0.56	30.36
LTETQGELKDLTQKVELLEK-ITKLR-a9-b3	SKAP	SKAP	201	140	760.934	4	-0.5	2	0.35	30.2
ENGQMKATDTATR-FRDNCLAILESKG-a6-b12	SKAP	SKAP	149	224	760.868	4	0.6	4	0.36	30.01
DKNQLLEAVNK-QKSEEELKDK-a2-b8	SKAP	SKAP	178	176	520.874	5	-1	7	0.55	29.97
ENGQMKATDTATRR-GYKPLSKQK-a6-b7	SKAP	SKAP	149	168	681.355	4	0.6	5	0.44	29.85
LTETQGELKDLTQK-SEEELKDK-a9-b6	SKAP	SKAP	201	176	892.787	3	-0.4	1	0.46	29.83
RENGQMKATDTATR-QKSEEELK-a7-b2	SKAP	SKAP	149	170	666.83	4	1.8	5	0.36	29.8
ENGQMKATDTATRR-KGYKPLSKQK-a6-b8	SKAP	SKAP	149	168	713.379	4	1.7	2	0.37	29.62
LTETQGELKDLTQK-QKSEEELK-a9-b2	SKAP	SKAP	201	170	897.131	3	-0.1	3	0.25	29.52
FRDNCLAILESKG-DLTQKVELLEK-a12-b5	SKAP	SKAP	224	206	734.138	4	0.2	6	0.41	29.48
ENGQMKATDTATRR-ITKLRR-a6-b3	SKAP	SKAP	149	140	410.892	6	0.5	7	0.41	29.11
QLHQKLTETQGELK-ENGQMKATDTATR-a5-b6	SKAP	SKAP	192	149	793.401	4	1.2	8	0.35	29.04
RENGQMKATDTATR-ITKLRR-a7-b3	SKAP	SKAP	149	140	615.835	4	1.9	8	0.4	29
KGYKPLSK-KGYKPLSK-a1-b4	SKAP	SKAP	161	164	484.788	4	1.2	1	0.38	28.66
DKNQLLEAVNK-KGYKPLSKQK-a2-b8	SKAP	SKAP	178	168	636.611	4	-0.1	1	0.48	28.33
ENGQMKATDTATRR-QLHQKLTETQGELK-a6-b5	SKAP	SKAP	149	192	555.286	6	0.9	8	0.39	28.32
QLHQKLTETQGELK-RENGQMKATDTATR-a5-b7	SKAP	SKAP	192	149	666.142	5	0.8	5	0.35	28.01
NQLLEAVNKQLHQK-ENGQMKATDTATR-a9-b6	SKAP	SKAP	187	149	795.907	4	-0.8	4	0.4	28.01
QLHQKLTETQGELK-QKSEEELK-a5-b2	SKAP	SKAP	192	170	548.49	5	0	6	0.34	27.74
RENGQMKATDTATR-FRDNCLAILESKG-a7-b12	SKAP	SKAP	149	224	799.892	4	-0.9	3	0.38	27.73
KGYKPLSKQK-VELLEKFR-a4-b6	SKAP	SKAP	164	212	577.087	4	-0.9	1	0.54	27.6
LTETQGELKDLTQK-ENGQMKATDTATR-a9-b6	SKAP	SKAP	201	149	1041.18	3	-0.9	2	0.27	27.32
QKSEEELKDK-GYKPLSK-a8-b3	SKAP	SKAP	176	164	531.033	4	0.5	3	0.22	27.06
ENGQMKATDTATR-DLTQKVELLEK-a6-b5	SKAP	SKAP	149	206	709.112	4	0.1	1	0.3	26.81
ENGQMKATDTATRR-QKSEEELK-a6-b2	SKAP	SKAP	149	170	533.663	5	-1.7	15	0.39	26.72
ENGQMKATDTATR-GPLGSVTKITK-a6-b8	SKAP	SKAP	149	137	873.454	3	0.3	1	0.3	26.66
QLHQKLTETQGELK-DNCLAILESKG-a5-b10	SKAP	SKAP	192	224	989.84	3	-1.5	1	0.24	25.93
NQLLEAVNKQLHQK-QLHQKLTETQGELK-a9-b5	SKAP	SKAP	187	192	853.466	4	0.1	2	0.23	25.92
VELLEKFRDNCLAILESK-FRDNCLAILESKG-a6-b12	SKAP	SKAP	212	224	759.797	5	1.8	1	0.32	25.61
NQLLEAVNKQLHQK-FRDNCLAILESKG-a9-b12	SKAP	SKAP	187	224	820.935	4	1.1	5	0.32	25.49
QKSEEELKDK-KGYKPLSK-a8-b1	SKAP	SKAP	176	161	563.057	4	0.6	2	0.33	25.26
LTETQGELKDLTQK-RENGQMKATDTATR-a9-b7	SKAP	SKAP	201	149	820.165	4	0.7	2	0.34	24.92
ENGQMKATDTATR-QKSEEELKDK-a6-b8	SKAP	SKAP	149	176	688.584	4	0.7	2	0.24	24.87
DKNQLLEAVNK-KGYKPLSKQK-a2-b4	SKAP	SKAP	178	164	636.611	4	0.6	1	0.44	24.15
FRDNCLAILESKG-QKSEEELK-a12-b2	SKAP	SKAP	224	170	870.102	3	-0.5	3	0.22	23.48
ENGQMKATDTATRR-QKSEEELKDK-a6-b8	SKAP	SKAP	149	176	582.289	5	0.2	5	0.3	23.35
ENGQMKATDTATR-ITKLRR-a6-b3	SKAP	SKAP	149	140	768.742	3	-0.1	4	0.31	23.24
TIC = fraction of total ion current of fragment ion spectrum assigned to cross link
Mz = mass to charge ratio
nseen = number of fragment ion spectra assigned to the crosslink in entire dataset
