# Supplementary material for: Molecular requirements for the inter-subunit interaction and kinetochore recruitment of SKAP and Astrin
Source: Nat Commun. 2016 Apr 20;7:11407. doi: 10.1038/ncomms11407 (PMC4843017; doi:10.1038/ncomms11407)
Supplement: Supplementary Data 2 — Excel datasheet containing list of cross-links between microtubules and SKAP obtained in the presence of the cross-linker DSS [file ncomms11407-s3.xlsx]

## Sheet: Sheet1
Supplementary Dataset 2
Cross-links between microtubules and SKAP135-225 in presence of DSS
Summary of intermolecular cross-links
Cross-linked peptides	Protein 1	Protein 2	Aa pos 1	Aa pos 2	Mz	z	Error_rel [ppm]	nseen	TIC	ID score
FDLMYAKR-ITKLR-a7-b3	α-Tubulin	SKAP	401	140	453.512	4	-1.3	4	0.71	41.71
FDLMYAKR-GYKPLSK-a7-b3	α-Tubulin	SKAP	401	164	494.019	4	-2.8	4	0.65	41.22
LDHKFDLMYAK-ITKLR-a4-b3	α-Tubulin	SKAP	394	140	537.802	4	-1.9	2	0.59	40.22
LDHKFDLMYAKR-ITKLR-a11-b3	α-Tubulin	SKAP	401	140	461.664	5	-1.1	2	0.58	39.58
DVNAAIATIKTK-ITKLR-a10-b3	α-Tubulin	SKAP	336	140	671.408	3	-1.1	4	0.62	38.45
LSVDYGKK-ITKLR-a7-b3	α-Tubulin	SKAP	163	140	420.004	4	-2.1	2	0.64	38.28
GHYTIGKEIIDLVLDR-ITKLR-a7-b3	α-Tubulin	SKAP	112	140	653.131	4	-1.3	8	0.61	38.17
LDHKFDLMYAK-GYKPLSK-a4-b3	α-Tubulin	SKAP	394	164	578.31	4	-1.4	3	0.44	37.86
ENGQMKATDTATRR-LSVDYGKK-a6-b7	SKAP	α-Tubulin	149	163	525.871	5	-2	3	0.49	37.43
FDLMYAKR-KGYKPLSK-a7-b4	α-Tubulin	SKAP	401	164	526.043	4	-1.9	3	0.77	37.41
LSVDYGKK-SEEELKDK-a7-b6	α-Tubulin	SKAP	163	176	506.766	4	-1	2	0.44	36.81
LDHKFDLMYAKR-KGYKPLSK-a11-b1	α-Tubulin	SKAP	401	161	519.689	5	-2.1	2	0.57	36.51
HGKYMACCLLYR-KGYKPLSK-a3-b1	α-Tubulin	SKAP	311	161	658.091	4	-2.2	3	0.41	35.49
GHYTIGKEIIDLVLDR-KGYKPLSK-a7-b1	α-Tubulin	SKAP	112	161	725.662	4	-2.1	8	0.47	34.8
LSVDYGKK-QKSEEELK-a7-b2	α-Tubulin	SKAP	163	170	510.023	4	-3.2	4	0.5	34.75
HGKYMACCLLYR-ITKLR-a3-b3	α-Tubulin	SKAP	311	140	585.561	4	0.1	3	0.51	34.72
TIGGGDDSFNTFFSETGAGKHVPR-ITKLR-a20-b3	α-Tubulin	SKAP	60	140	653.738	5	-1.5	3	0.45	34.34
FDLMYAKR-QKSEEELK-a7-b2	α-Tubulin	SKAP	401	170	543.531	4	-2	3	0.39	33.96
LDHKFDLMYAK-KGYKPLSK-a4-b1	α-Tubulin	SKAP	394	161	610.334	4	-1.7	1	0.34	33.76
GHYTIGKEIIDLVLDR-ENGQMKATDTATR-a7-b6	α-Tubulin	SKAP	112	149	681.152	5	-2.3	2	0.43	33.69
DVNAAIATIKTK-KGYKPLSK-a10-b4	α-Tubulin	SKAP	336	164	576.34	4	-1.3	2	0.52	33.68
DVNAAIATIKTK-KGYKPLSK-a10-b1	α-Tubulin	SKAP	336	161	576.34	4	-0.9	1	0.58	32.83
GHYTIGKEIIDLVLDR-GYKPLSK-a7-b3	α-Tubulin	SKAP	112	164	693.638	4	-2.3	5	0.5	32.39
GYKPLSKQK-LSVDYGKK-a7-b7	SKAP	α-Tubulin	168	163	419.842	5	-1.5	3	0.49	32.26
GHYTIGKEIIDLVLDR-RENGQMKATDTATR-a7-b7	α-Tubulin	SKAP	112	149	712.373	5	-2	4	0.46	31.86
KLAVNMVPFPR-FDLMYAKR-a1-b7	β-Tubulin	α-Tubulin	252	401	613.835	4	-3.3	2	0.51	31.74
LDHKFDLMYAKR-KGYKPLSK-a11-b4	α-Tubulin	SKAP	401	164	519.688	5	-2.2	1	0.39	31.08
DVNAAIATIKTK-GYKPLSK-a10-b3	α-Tubulin	SKAP	336	164	725.419	3	-1	2	0.56	30.87
KGYKPLSK-LSVDYGKK-a1-b7	SKAP	α-Tubulin	161	163	656.378	3	-2.4	2	0.34	30.65
ENGQMKATDTATRR-FDLMYAKR-a6-b7	SKAP	α-Tubulin	149	401	690.595	4	-1.4	1	0.46	30.58
ENGQMKATDTATR-HGKYMACCLLYR-a6-b3	SKAP	α-Tubulin	149	311	783.618	4	-1.5	2	0.37	30.21
DVNAAIATIKTK-QKSEEELK-a10-b2	α-Tubulin	SKAP	336	170	791.436	3	-0.4	2	0.29	29.75
KLAVNMVPFPR-VELLEKFR-a1-b6	β-Tubulin	SKAP	252	212	611.354	4	-1.1	6	0.49	29.52
ENGQMKATDTATR-KLAVNMVPFPR-a6-b1	SKAP	β-Tubulin	149	252	708.618	4	-2.2	2	0.44	29.1
QLFHPEQLITGKEDAANNYAR-KGYKPLSK-a12-b1	α-Tubulin	SKAP	96	161	695.37	5	-1.9	8	0.39	28.6
FDLMYAKR-KGYKPLSK-a7-b1	α-Tubulin	SKAP	401	161	701.055	3	-1	1	0.37	27.84
QLFHPEQLITGKEDAANNYAR-MSMKEVDEQMLNVQNK-a12-b4	α-Tubulin	β-Tubulin	96	324	1119.8	4	-1.4	3	0.31	27.71
ENGQMKATDTATR-FDLMYAKR-a6-b7	SKAP	α-Tubulin	149	401	868.423	3	-2.6	3	0.26	27.25
LDHKFDLMYAKR-GYKPLSKQK-a11-b7	α-Tubulin	SKAP	401	168	545.301	5	-0.4	1	0.41	26.88
ENGQMKATDTATR-LDHKFDLMYAK-a6-b4	SKAP	α-Tubulin	149	394	735.861	4	-0.6	2	0.26	26.21
TLKLTTPTYGDLNHLVSATMSGVTTCLR-GDVVPKDVNAAIATIK-a3-b6	β-Tubulin	α-Tubulin	216	326	960.514	5	0	1	0.34	24.77
DNCLAILESKG-KLAVNMVPFPR-a10-b1	SKAP	β-Tubulin	224	252	876.8	3	-1.9	1	0.32	24.32
GHYTIGKEIIDLVLDR-QKSEEELK-a7-b2	α-Tubulin	SKAP	112	170	743.151	4	-0.9	3	0.31	23.92
VGINYQPPTVVPGGDLAKVQR-RENGQMKATDTATR-a18-b7	α-Tubulin	SKAP	370	149	785.613	5	-1.8	2	0.58	22.79
Summary of intramolecular cross-links
Cross-linked peptides	Protein 1	Protein 2	Aa pos 1	Aa pos 2	Mz	z	Error_rel [ppm]	nseen	TIC	ID score
VELLEKFR-ITKLR-a6-b3	SKAP	SKAP	212	140	451.029	4	-1.4	7	0.73	44.44
VELLEKFR-GYKPLSK-a6-b3	SKAP	SKAP	212	164	491.536	4	-2.8	7	0.68	42.74
SEEELKDK-ITKLR-a6-b3	SKAP	SKAP	176	140	582.327	3	-2.2	4	0.62	42.49
SEEELKDK-GYKPLSK-a6-b3	SKAP	SKAP	176	164	477.506	4	-0.5	10	0.58	42.26
KGYKPLSK-SEEELKDK-a4-b6	SKAP	SKAP	164	176	407.825	5	-0.7	17	0.56	42.03
KGYKPLSK-ITKLR-a1-b3	SKAP	SKAP	161	140	422.767	4	-0.9	20	0.68	41.93
GYKPLSK-ITKLRR-a3-b3	SKAP	SKAP	164	140	429.768	4	-2.2	7	0.47	41.6
DLTQKVELLEKFR-ITKLR-a11-b3	SKAP	SKAP	212	140	597.357	4	-2	2	0.62	41.56
QKSEEELK-GYKPLSK-a2-b3	SKAP	SKAP	170	164	480.763	4	-2.3	26	0.4	41.53
GYKPLSKQK-GYKPLSK-a7-b3	SKAP	SKAP	168	164	495.289	4	-1.8	7	0.54	41.14
GYKPLSKQK-KGYKPLSK-a7-b1	SKAP	SKAP	168	161	422.053	5	-0.7	6	0.55	40.94
GYKPLSKQK-SEEELKDK-a7-b6	SKAP	SKAP	168	176	721.723	3	-1.1	19	0.65	40.94
GYKPLSKQK-KGYKPLSK-a7-b4	SKAP	SKAP	168	164	422.052	5	-1.5	14	0.54	40.93
SEEELKDK-VELLEKFR-a6-b6	SKAP	SKAP	176	212	537.791	4	-2.2	6	0.59	40.86
KGYKPLSK-KGYKPLSK-a1-b4	SKAP	SKAP	161	164	495.299	4	-1.1	4	0.6	40.77
NQLLEAVNKQLHQK-ITKLR-a9-b3	SKAP	SKAP	187	140	486.889	5	-1.7	7	0.56	40.67
GYKPLSK-ITKLR-a3-b3	SKAP	SKAP	164	140	520.656	3	-0.2	3	0.6	40.64
DKNQLLEAVNK-DLTQKVELLEK-a2-b5	SKAP	SKAP	178	206	681.881	4	-1	2	0.48	40.58
DLTQKVELLEKFR-DLTQKVELLEK-a11-b5	SKAP	SKAP	212	206	768.685	4	-2.6	3	0.49	40.5
KGYKPLSK-GYKPLSK-a1-b3	SKAP	SKAP	161	164	463.275	4	-2	11	0.48	40.39
DLTQKVELLEK-VELLEKFR-a5-b6	SKAP	SKAP	206	212	622.358	4	-1.6	4	0.58	40.15
GYKPLSKQK-VELLEKFR-a7-b6	SKAP	SKAP	168	212	444.662	5	-1.7	2	0.56	40.1
KGYKPLSK-ITKLRR-a4-b3	SKAP	SKAP	164	140	461.793	4	0.6	10	0.52	39.75
DKNQLLEAVNK-ITKLR-a2-b3	SKAP	SKAP	178	140	510.552	4	-0.9	8	0.57	39.73
DKNQLLEAVNK-GYKPLSK-a2-b3	SKAP	SKAP	178	164	734.411	3	-0.9	8	0.53	39.39
QKSEEELK-VELLEKFR-a2-b6	SKAP	SKAP	170	212	541.049	4	-2	5	0.55	39.14
DLTQKVELLEK-GYKPLSK-a5-b3	SKAP	SKAP	206	164	562.073	4	-1.2	5	0.53	39.12
DLTQKVELLEK-KGYKPLSK-a5-b4	SKAP	SKAP	206	164	594.095	4	-2.7	7	0.6	39.02
KGYKPLSK-SEEELKDK-a1-b6	SKAP	SKAP	161	176	679.036	3	-1.2	14	0.48	38.87
RENGQMKATDTATR-VELLEKFR-a7-b6	SKAP	SKAP	149	212	688.112	4	-2.7	13	0.67	38.76
KGYKPLSK-ITKLR-a4-b3	SKAP	SKAP	164	140	422.767	4	-1.4	13	0.61	38.62
LTETQGELKDLTQK-VELLEKFR-a9-b6	SKAP	SKAP	201	212	925.51	3	-1.7	4	0.46	38.31
NQLLEAVNKQLHQK-DKNQLLEAVNK-a9-b2	SKAP	SKAP	187	178	1024.57	3	0.4	7	0.42	38.26
DLTQKVELLEK-DNCLAILESKG-a5-b10	SKAP	SKAP	206	224	891.473	3	-1.8	4	0.52	38.25
QKSEEELK-ITKLR-a2-b3	SKAP	SKAP	170	140	440.255	4	-2	7	0.33	38.21
QLHQKLTETQGELK-DKNQLLEAVNK-a5-b2	SKAP	SKAP	192	178	613.137	5	-0.6	11	0.53	37.99
KGYKPLSKQK-KGYKPLSK-a8-b1	SKAP	SKAP	168	161	447.671	5	-1.5	2	0.51	37.95
DNCLAILESKG-VELLEKFR-a10-b6	SKAP	SKAP	224	212	797.427	3	0.4	34	0.5	37.8
LTETQGELKDLTQKVELLEK-VELLEKFR-a9-b6	SKAP	SKAP	201	212	697.992	5	-2.5	4	0.57	37.79
KGYKPLSKQK-SEEELKDK-a8-b6	SKAP	SKAP	168	176	764.421	3	-1.1	2	0.41	37.63
DLTQKVELLEK-ITKLR-a5-b3	SKAP	SKAP	206	140	521.565	4	-1.2	4	0.57	37.6
GYKPLSKQK-QKSEEELK-a7-b2	SKAP	SKAP	168	170	436.043	5	-1.9	10	0.31	37.53
DLTQKVELLEKFR-KGYKPLSK-a11-b1	SKAP	SKAP	212	161	669.889	4	-0.7	5	0.44	37.51
RENGQMKATDTATR-GYKPLSK-a7-b3	SKAP	SKAP	149	164	627.827	4	-1.8	16	0.44	37.38
DKNQLLEAVNK-VELLEKFR-a2-b6	SKAP	SKAP	178	212	814.791	3	-1.4	5	0.49	37.31
DKNQLLEAVNK-SEEELKDK-a2-b6	SKAP	SKAP	178	176	796.083	3	-1.1	6	0.47	37.3
QLHQKLTETQGELK-GYKPLSK-a5-b3	SKAP	SKAP	192	164	517.289	5	-2.2	7	0.37	37.16
ENGQMKATDTATR-VELLEKFR-a6-b6	SKAP	SKAP	149	212	649.087	4	-2.3	8	0.46	37.12
FRDNCLAILESKG-VELLEKFR-a12-b6	SKAP	SKAP	224	212	674.114	4	-1	14	0.44	37.05
ENGQMKATDTATR-DKNQLLEAVNK-a6-b2	SKAP	SKAP	149	178	708.609	4	-2.9	7	0.46	36.95
KGYKPLSK-ITKLRR-a1-b3	SKAP	SKAP	161	140	461.792	4	-1.3	4	0.4	36.89
ENGQMKATDTATR-GPLGSVTKITK-a6-b8	SKAP	SKAP	149	137	887.466	3	-4	4	0.37	36.82
ENGQMKATDTATR-KGYKPLSK-a6-b1	SKAP	SKAP	149	161	827.434	3	2.2	30	0.35	36.8
LTETQGELKDLTQK-ITKLRR-a9-b3	SKAP	SKAP	201	140	506.295	5	-1.5	9	0.55	36.72
DLTQKVELLEKFR-DKNQLLEAVNK-a11-b2	SKAP	SKAP	212	178	1009.89	3	-2	5	0.36	36.48
LTETQGELKDLTQK-QKSEEELK-a9-b2	SKAP	SKAP	201	170	911.147	3	0.2	4	0.28	36.48
GPLGSVTKITK-VELLEKFR-a8-b6	SKAP	SKAP	137	212	757.78	3	-3.7	1	0.63	36.45
NQLLEAVNKQLHQK-GYKPLSK-a9-b3	SKAP	SKAP	187	164	648.868	4	-0.6	3	0.54	36.38
QKSEEELK-SEEELKDK-a2-b6	SKAP	SKAP	170	176	527.017	4	-1.8	5	0.53	36.35
KGYKPLSK-QKSEEELK-a1-b2	SKAP	SKAP	161	170	512.787	4	-1.6	54	0.26	36.28
QLHQKLTETQGELK-VELLEKFR-a5-b6	SKAP	SKAP	192	212	565.517	5	-2.7	12	0.36	36.27
DKNQLLEAVNK-KGYKPLSK-a2-b4	SKAP	SKAP	178	164	777.109	3	-0.1	18	0.44	36.23
ENGQMKATDTATRR-DKNQLLEAVNK-a6-b2	SKAP	SKAP	149	178	598.31	5	-1.1	4	0.48	36.11
KGYKPLSK-QKSEEELK-a4-b2	SKAP	SKAP	164	170	683.38	3	-2.2	54	0.3	35.92
QKSEEELKDK-KGYKPLSK-a8-b4	SKAP	SKAP	176	164	459.056	5	-1.2	13	0.48	35.91
DKNQLLEAVNK-KGYKPLSKQK-a2-b8	SKAP	SKAP	178	168	862.492	3	-2.9	2	0.51	35.78
QLHQKLTETQGELK-SEEELKDK-a5-b6	SKAP	SKAP	192	176	692.615	4	-0.4	6	0.31	35.72
DLTQKVELLEK-SEEELKDK-a5-b6	SKAP	SKAP	206	176	608.327	4	-0.6	4	0.45	35.47
RENGQMKATDTATR-DKNQLLEAVNK-a7-b2	SKAP	SKAP	149	178	598.31	5	-1.5	6	0.45	35.02
ENGQMKATDTATR-KGYKPLSK-a6-b4	SKAP	SKAP	149	164	620.826	4	0.2	16	0.41	35.02
ENGQMKATDTATR-DLTQKVELLEK-a6-b5	SKAP	SKAP	149	206	719.623	4	-0.9	6	0.45	34.92
DKNQLLEAVNK-QKSEEELK-a2-b2	SKAP	SKAP	178	170	600.571	4	-2	13	0.43	34.92
GPLGSVTKITK-KGYKPLSK-a8-b1	SKAP	SKAP	137	161	432.463	5	-0.3	2	0.54	34.83
DLTQKVELLEK-ITKLRR-a5-b3	SKAP	SKAP	206	140	560.59	4	-1.6	2	0.57	34.69
LTETQGELKDLTQK-KGYKPLSK-a9-b4	SKAP	SKAP	201	164	887.829	3	-0.3	10	0.35	34.65
DLTQKVELLEK-QKSEEELK-a5-b2	SKAP	SKAP	206	170	611.584	4	-1.8	4	0.47	34.59
QLHQKLTETQGELK-ITKLR-a5-b3	SKAP	SKAP	192	140	484.884	5	-0.3	6	0.3	34.57
ENGQMKATDTATRR-ITKLR-a6-b3	SKAP	SKAP	149	140	470.056	5	-3	31	0.45	34.52
LTETQGELKDLTQK-DKNQLLEAVNK-a9-b2	SKAP	SKAP	201	178	1004.87	3	-2.5	4	0.46	34.51
ENGQMKATDTATRR-GYKPLSK-a6-b3	SKAP	SKAP	149	164	502.463	5	-1.6	23	0.38	34.5
ENGQMKATDTATR-GYKPLSK-a6-b3	SKAP	SKAP	149	164	784.734	3	-0.9	6	0.45	34.38
ENGQMKATDTATR-ITKLR-a6-b3	SKAP	SKAP	149	140	730.723	3	-1	22	0.32	34.38
DLTQKVELLEKFR-KGYKPLSK-a11-b4	SKAP	SKAP	212	164	536.112	5	-2.6	5	0.67	34.28
QLHQKLTETQGELK-QKSEEELK-a5-b2	SKAP	SKAP	192	170	927.493	3	-1.5	8	0.1	34.19
ENGQMKATDTATR-GYKPLSKQK-a6-b7	SKAP	SKAP	149	168	522.473	5	-1.9	12	0.21	34.19
NQLLEAVNKQLHQK-GYKPLSKQK-a9-b7	SKAP	SKAP	187	168	712.906	4	-1.4	5	0.38	34.08
QLHQKLTETQGELK-KGYKPLSK-a5-b1	SKAP	SKAP	192	161	678.384	4	-0.8	21	0.26	34.05
LTETQGELKDLTQK-GYKPLSKQK-a9-b7	SKAP	SKAP	201	168	930.514	3	-1.4	8	0.45	34.01
NQLLEAVNKQLHQK-QLHQKLTETQGELK-a9-b5	SKAP	SKAP	187	192	863.977	4	-0.6	5	0.28	33.98
QLHQKLTETQGELK-DNCLAILESKG-a5-b10	SKAP	SKAP	192	224	753.145	4	0.3	7	0.43	33.86
NQLLEAVNKQLHQK-VELLEKFR-a9-b6	SKAP	SKAP	187	212	945.205	3	1.7	3	0.49	33.77
ENGQMKATDTATR-SEEELKDK-a6-b6	SKAP	SKAP	149	176	846.406	3	-0.2	8	0.45	33.71
DKNQLLEAVNK-DNCLAILESKG-a2-b10	SKAP	SKAP	178	224	876.79	3	-0.5	5	0.5	33.41
GPLGSVTKITK-ITKLRR-a8-b3	SKAP	SKAP	137	140	506.82	4	-0.8	2	0.59	33.37
LTETQGELKDLTQK-DNCLAILESKG-a9-b10	SKAP	SKAP	201	224	987.508	3	-1.4	2	0.49	33.32
DKNQLLEAVNK-GPLGSVTKITK-a2-b8	SKAP	SKAP	178	137	628.113	4	1.8	2	0.35	33.18
RENGQMKATDTATR-GYKPLSKQK-a7-b7	SKAP	SKAP	149	168	691.865	4	-1.1	7	0.64	33.15
ENGQMKATDTATRR-KGYKPLSK-a6-b4	SKAP	SKAP	149	164	528.082	5	-2	28	0.45	33.14
LTETQGELKDLTQK-ENGQMKATDTATR-a9-b6	SKAP	SKAP	201	149	1055.2	3	-1.6	4	0.37	33.1
LTETQGELKDLTQKVELLEK-KGYKPLSK-a9-b1	SKAP	SKAP	201	161	843.978	4	0.6	2	0.32	32.99
QLHQKLTETQGELK-ENGQMKATDTATR-a5-b6	SKAP	SKAP	192	149	803.912	4	0.4	13	0.33	32.98
DLTQKVELLEKFR-FRDNCLAILESKG-a11-b12	SKAP	SKAP	212	224	656.554	5	-1.6	11	0.46	32.92
NQLLEAVNKQLHQK-ENGQMKATDTATR-a9-b6	SKAP	SKAP	187	149	806.417	4	-2.5	5	0.32	32.9
LTETQGELKDLTQK-SEEELKDK-a9-b6	SKAP	SKAP	201	176	906.802	3	-1.8	2	0.4	32.87
ENGQMKATDTATRR-KGYKPLSK-a6-b1	SKAP	SKAP	149	161	659.851	4	-0.2	15	0.3	32.72
NQLLEAVNKQLHQK-KGYKPLSK-a9-b1	SKAP	SKAP	187	161	680.893	4	0.4	9	0.4	32.61
LTETQGELKDLTQK-KGYKPLSKQK-a9-b4	SKAP	SKAP	201	164	584.33	5	-1.4	4	0.39	32.6
DLTQKVELLEKFR-SEEELKDK-a11-b6	SKAP	SKAP	212	176	684.119	4	-1	1	0.48	32.58
NQLLEAVNKQLHQK-FRDNCLAILESKG-a9-b12	SKAP	SKAP	187	224	831.443	4	-2.5	8	0.42	32.57
DKNQLLEAVNKQLHQK-DKNQLLEAVNK-a11-b2	SKAP	SKAP	187	178	663.767	5	-1.7	3	0.42	32.45
QLHQKLTETQGELK-KGYKPLSKQK-a5-b4	SKAP	SKAP	192	164	742.423	4	0.3	3	0.31	32.43
QLHQKLTETQGELK-ITKLRR-a5-b3	SKAP	SKAP	192	140	516.104	5	-0.7	9	0.28	32.38
QLHQKLTETQGELK-RENGQMKATDTATR-a5-b7	SKAP	SKAP	192	149	674.551	5	-0.2	16	0.41	32.38
FRDNCLAILESKG-DKNQLLEAVNK-a12-b2	SKAP	SKAP	224	178	977.846	3	-0.6	19	0.43	32.25
LTETQGELKDLTQK-KGYKPLSKQK-a9-b8	SKAP	SKAP	201	168	730.165	4	3.7	5	0.45	32.24
RENGQMKATDTATR-KGYKPLSK-a7-b1	SKAP	SKAP	149	161	528.081	5	-3.5	10	0.22	32.12
RENGQMKATDTATR-DNCLAILESKG-a7-b10	SKAP	SKAP	149	224	979.146	3	-1.1	5	0.44	32.04
QLHQKLTETQGELK-FRDNCLAILESKG-a5-b12	SKAP	SKAP	192	224	663.35	5	-1.6	17	0.37	31.87
ENGQMKATDTATR-QKSEEELK-a6-b2	SKAP	SKAP	149	170	850.751	3	0.1	8	0.26	31.66
NQLLEAVNKQLHQK-SEEELKDK-a9-b6	SKAP	SKAP	187	176	926.495	3	0.5	3	0.43	31.54
LTETQGELKDLTQK-NQLLEAVNKQLHQK-a9-b9	SKAP	SKAP	201	187	851.717	4	0.7	5	0.31	31.5
DLTQKVELLEK-GPLGSVTKITK-a5-b8	SKAP	SKAP	206	137	639.123	4	-2.3	2	0.42	31.41
NQLLEAVNKQLHQK-KGYKPLSKQK-a9-b8	SKAP	SKAP	187	168	744.93	4	-1.5	2	0.4	31.37
QKSEEELKDK-GYKPLSK-a8-b3	SKAP	SKAP	176	164	541.544	4	-1.4	8	0.2	31.31
LTETQGELKDLTQK-GYKPLSK-a9-b3	SKAP	SKAP	201	164	634.099	4	-2	2	0.36	31.23
NQLLEAVNKQLHQK-RENGQMKATDTATR-a9-b7	SKAP	SKAP	187	149	845.446	4	1.6	13	0.41	31.05
ENGQMKATDTATRR-QKSEEELK-a6-b2	SKAP	SKAP	149	170	542.073	5	-1.4	17	0.44	30.88
QKSEEELK-ITKLRR-a2-b3	SKAP	SKAP	170	140	479.28	4	-3.1	8	0.45	30.84
RENGQMKATDTATR-QKSEEELK-a7-b2	SKAP	SKAP	149	170	542.072	5	-3.3	13	0.27	30.79
ENGQMKATDTATR-FRDNCLAILESKG-a6-b12	SKAP	SKAP	149	224	1028.17	3	1.4	5	0.44	30.71
KGYKPLSKQK-KGYKPLSK-a8-b4	SKAP	SKAP	168	164	447.671	5	-1.1	1	0.39	30.7
LTETQGELKDLTQK-QLHQKLTETQGELK-a9-b5	SKAP	SKAP	201	192	849.208	4	-1.2	9	0.24	30.66
DLTQKVELLEK-KGYKPLSK-a5-b1	SKAP	SKAP	206	161	791.794	3	0.4	2	0.41	30.6
QLHQKLTETQGELK-GYKPLSKQK-a5-b7	SKAP	SKAP	192	168	568.521	5	-0.5	7	0.26	30.46
ENGQMKATDTATRR-SEEELKDK-a6-b6	SKAP	SKAP	149	176	898.44	3	-0.5	7	0.27	30.41
QLHQKLTETQGELK-DLTQKVELLEK-a5-b5	SKAP	SKAP	192	206	777.182	4	-0.4	5	0.32	30.33
NQLLEAVNKQLHQK-QKSEEELK-a9-b2	SKAP	SKAP	187	170	558.906	5	-0.3	4	0.39	30.18
ENGQMKATDTATR-DNCLAILESKG-a6-b10	SKAP	SKAP	149	224	927.112	3	-1.4	6	0.34	30.16
FRDNCLAILESKG-KGYKPLSK-a12-b1	SKAP	SKAP	224	161	860.799	3	-1.4	13	0.37	30.06
LTETQGELKDLTQKVELLEK-DLTQKVELLEK-a9-b5	SKAP	SKAP	201	206	754.422	5	-0.4	2	0.38	30.01
ENGQMKATDTATRR-ITKLRR-a6-b3	SKAP	SKAP	149	140	501.277	5	-1.4	6	0.45	29.91
RENGQMKATDTATR-FRDNCLAILESKG-a7-b12	SKAP	SKAP	149	224	810.403	4	-1.4	14	0.29	29.76
DLTQKVELLEK-QKSEEELKDK-a5-b2	SKAP	SKAP	206	170	672.366	4	0	1	0.31	29.59
LTETQGELKDLTQK-DLTQKVELLEKFR-a9-b11	SKAP	SKAP	201	212	672.771	5	-2.1	1	0.3	29.46
LTETQGELKDLTQK-FRDNCLAILESKG-a9-b12	SKAP	SKAP	201	224	1088.57	3	-1.6	7	0.37	29.45
QKSEEELKDK-GYKPLSKQK-a8-b7	SKAP	SKAP	176	168	484.668	5	-0.5	5	0.47	29.25
DKNQLLEAVNKQLHQK-ITKLR-a11-b3	SKAP	SKAP	187	140	535.514	5	-1.5	1	0.48	29.19
GPLGSVTKITK-ITKLR-a8-b3	SKAP	SKAP	137	140	623.391	3	-0.9	1	0.4	29.02
FRDNCLAILESKG-QKSEEELKDK-a12-b8	SKAP	SKAP	224	176	579.498	5	-1.8	4	0.3	28.89
ENGQMKATDTATRR-GYKPLSKQK-a6-b7	SKAP	SKAP	149	168	553.694	5	-0.8	8	0.41	28.73
KGYKPLSKQK-QKSEEELKDK-a8-b8	SKAP	SKAP	168	176	637.605	4	-2.2	3	0.3	28.66
FRDNCLAILESKG-DLTQKVELLEK-a12-b5	SKAP	SKAP	224	206	744.65	4	-0.6	16	0.33	28.59
DKNQLLEAVNK-KGYKPLSKQK-a2-b4	SKAP	SKAP	178	164	647.122	4	-1.1	4	0.55	28.56
ENGQMKATDTATR-QKSEEELKDK-a6-b8	SKAP	SKAP	149	176	699.093	4	-2.7	5	0.27	27.74
QKSEEELKDK-ITKLR-a8-b3	SKAP	SKAP	176	140	501.036	4	-2.3	5	0.13	27.72
DKNQLLEAVNK-QKSEEELKDK-a2-b8	SKAP	SKAP	178	176	661.353	4	-0.7	2	0.35	27.64
RENGQMKATDTATR-QKSEEELKDK-a7-b8	SKAP	SKAP	149	176	738.12	4	-0.6	9	0.33	27.54
LTETQGELKDLTQKVELLEK-DKNQLLEAVNK-a9-b2	SKAP	SKAP	201	178	931.759	4	-3.4	3	0.36	27.34
FRDNCLAILESKG-QKSEEELK-a12-b2	SKAP	SKAP	224	170	884.118	3	-0.5	7	0.28	26.82
DNCLAILESKG-KGYKPLSKQK-a10-b8	SKAP	SKAP	224	168	634.097	4	-2	3	0.36	26.66
QKSEEELKDK-QKSEEELK-a8-b2	SKAP	SKAP	176	170	473.047	5	-0.3	2	0.11	26.34
FRDNCLAILESKG-KGYKPLSKQK-a12-b1	SKAP	SKAP	224	161	568.113	5	-1.6	3	0.5	26.31
FRDNCLAILESKG-KGYKPLSK-a12-b4	SKAP	SKAP	224	164	860.799	3	-1.4	12	0.4	25.92
GYKPLSKQKSEEELK-GYKPLSK-a7-b3	SKAP	SKAP	168	164	898.496	3	-2.1	7	0.17	25.58
LTETQGELKDLTQKVELLEK-QLHQKLTETQGELK-a9-b5	SKAP	SKAP	201	192	1027.06	4	-3.5	2	0.25	25.29
RENGQMKATDTATR-KGYKPLSK-a7-b4	SKAP	SKAP	149	164	659.851	4	-0.4	7	0.2	25.01
DNCLAILESKG-QKSEEELK-a10-b2	SKAP	SKAP	224	170	783.06	3	-2.9	4	0.31	24.97
FRDNCLAILESKG-SEEELKDK-a12-b6	SKAP	SKAP	224	176	660.082	4	-0.9	3	0.24	24.79
FRDNCLAILESKG-KGYKPLSKQK-a12-b8	SKAP	SKAP	224	168	709.889	4	-2.1	3	0.35	24.6
FRDNCLAILESKG-GYKPLSK-a12-b3	SKAP	SKAP	224	164	818.102	3	-0.3	6	0.39	24.49
KGYKPLSKQK-SEEELKDK-a4-b6	SKAP	SKAP	164	176	573.568	4	-0.3	2	0.2	24.36
ENGQMKATDTATRR-DLTQKVELLEK-a6-b5	SKAP	SKAP	149	206	1011.2	3	-0.6	3	0.3	24.32
LTETQGELKDLTQKVELLEK-FRDNCLAILESKG-a9-b12	SKAP	SKAP	201	224	795.827	5	0.5	2	0.37	24.21
KGYKPLSKQK-QKSEEELKDK-a4-b8	SKAP	SKAP	164	176	637.606	4	-1.1	2	0.35	23.89
DLTQKVELLEKFR-DNCLAILESKG-a11-b10	SKAP	SKAP	212	224	595.922	5	0.7	9	0.25	23.86
LTETQGELKDLTQKVELLEK-ENGQMKATDTATR-a14-b6	SKAP	SKAP	206	149	969.505	4	-0.3	2	0.32	23.76
FRDNCLAILESKG-KGYKPLSKQK-a12-b4	SKAP	SKAP	224	164	568.113	5	-1.8	2	0.36	22.62
LTETQGELKDLTQKVELLEK-QKSEEELK-a9-b2	SKAP	SKAP	201	170	689.374	5	-1	1	0.17	22.47
LTETQGELKDLTQKVELLEK-ENGQMKATDTATRR-a9-b6	SKAP	SKAP	201	149	1008.53	4	-0.2	1	0.26	22.32
LTETQGELKDLTQKVELLEK-DNCLAILESKG-a9-b10	SKAP	SKAP	201	224	918.737	4	-1.6	2	0.42	22.31
DLTQKVELLEKFR-QKSEEELK-a11-b2	SKAP	SKAP	212	170	687.377	4	-1.4	1	0.12	22.28
NQLLEAVNKQLHQK-QKSEEELKDK-a9-b8	SKAP	SKAP	187	176	759.16	4	-1.5	3	0.21	22.06
GDVVPKDVNAAIATIK-LSVDYGKK-a6-b7	α-Tubulin	α-Tubulin	326	163	665.123	4	-2.4	1	0.66	40.32
HGKYMACCLLYR-LDHKFDLMYAKR-a3-b11	α-Tubulin	α-Tubulin	311	401	649.923	5	-1.8	1	0.38	35.38
GHYTIGKEIIDLVLDR-HGKYMACCLLYR-a7-b3	α-Tubulin	α-Tubulin	112	311	710.964	5	-3.1	1	0.45	34.38
QLFHPEQLITGKEDAANNYAR-GHYTIGKEIIDLVLDR-a12-b7	α-Tubulin	α-Tubulin	96	112	733.22	6	0.1	3	0.4	28.34
QLFHPEQLITGKEDAANNYAR-GDVVPKDVNAAIATIK-a12-b6	α-Tubulin	α-Tubulin	96	326	833.44	5	-2.1	4	0.22	26.17
VGINYQPPTVVPGGDLAKVQR-HGKYMACCLLYR-a18-b3	α-Tubulin	α-Tubulin	370	311	980.006	4	-1	1	0.47	22.36
ALTVPELTQQMFDSKNMMAACDPR-KLAVNMVPFPR-a15-b1	β-Tubulin	β-Tubulin	297	252	1041.52	4	1.5	1	0.39	23.6
TIC = fraction of total ion current of fragment ion spectrum assigned to cross link
Mz = mass to charge ratio
nseen = number of fragment ion spectra assigned to the crosslink in entire dataset
